# Supplementary material for: Prehabilitation Prior to Chemotherapy in Humans: A Review of Current Evidence and Future Directions
Source: Cancers (Basel). 2025 Aug 15;17(16):2670. doi: 10.3390/cancers17162670 (PMC12384665; doi:10.3390/cancers17162670)
Supplement: Supplementary file 1 [file cancers-17-02670-s001.zip]

Archive with 1 entries (1 files):
- cancers-3781161-supplementary.pdf
